# Supplementary material for: 3D Dosimetry Based on LiMgPO4 OSL Silicone Foils: Facilitating the Verification of Eye-Ball Cancer Proton Radiotherapy
Source: Sensors (Basel). 2021 Sep 8;21(18):6015. doi: 10.3390/s21186015 (PMC8469107; doi:10.3390/s21186015)
Supplement: Supplementary file 1 [file sensors-21-06015-s001.zip]

Archive with 1 entries (1 files):
- sensors-1340270-supplementary.avi
